# Supplementary material for: Humoral Immune Responses to EGFR-Derived Peptides Predict Progression-Free and Overall Survival of Non-Small Cell Lung Cancer Patients Receiving Gefitinib
Source: PLoS One. 2014 Jan 31;9(1):e86667. doi: 10.1371/journal.pone.0086667 (PMC3909003; doi:10.1371/journal.pone.0086667)
Supplement: Table S1 — Correlation between EGFR mutation and expression of peptide in NSCLC patients. We examined IgG titers against each of 60 different peptides in plasma samples from NSCLC patients using the Luminex system. We found that IgG titers specific to the egfr_481–500, egfr_721–740, and egfr_741–760 peptides were significantly higher in patients with exon21 mutation than in those without it. On the other hand, the titer of IgG specific to the egfr_841–860 peptide was significantly lower in patients with deletion in exon 19 than in those without it (P = 0.047), whereas the titer of IgG specific to the egfr_1001–1020 peptide was significantly higher in those with deletion in exon 19. (XLSX) [file pone.0086667.s002.xlsx]

## Sheet: Table S1
TableS1 : Correlation between EGFR mutation and expression of peptide in NSCLC patients
	P-value			Expression of peptide
Peptide	mutation/others	L858R/others	Del746/others	Mutation	n	min	q1	median	q3	max
egfr_1_20	0.7118	0.8048	0.4098	746DEL	8	0	2	51.75	60.5	84
				L858R	13	0	0	17	47	171
				NO	21	0	4	27	40	124
egfr_21_40	0.6439	0.658	0.5229	746DEL	8	0	0	24.5	29.5	90
				L858R	13	0	0	3	32	122
				NO	21	0	0	1	25.5	80
egfr_41_60	0.8762	0.8383	0.6083	746DEL	8	139	215.5	328.5	693	1417.5
				L858R	13	70	210	275	781	903
				NO	21	0	202.5	289	468	5076.5
egfr_61_80	0.3836	0.5138	0.1717	746DEL	8	0	0	0	59.5	363
				L858R	13	0	0	0	0	27.5
				NO	21	0	0	0	0	210.5
egfr_81_100	0.4548	0.2107	0.6195	746DEL	8	17	61	89	106	113.5
				L858R	13	27	75.5	96	202	481
				NO	21	0	37	69.5	139	507.5
egfr_101_120	0.3584	0.4875	0.1584	746DEL	8	66	213.5	301.25	619.5	7292
				L858R	13	0	52	93.5	470.5	1017.5
				NO	21	0	36	121.5	711	3521
egfr_121_140	0.2575	0.1414	0.8224	746DEL	8	0	8	58.75	538.5	4929
				L858R	13	7.5	32	68	146	2231
				NO	21	0	22	43	56	184
egfr_141_160	0.7814	0.7235	0.491	746DEL	8	19	119.5	309.5	683	1405
				L858R	13	51	87	254	436	626
				NO	21	23	121.5	219.5	377.5	12168
egfr_161_180	0.815	0.5226	0.8226	746DEL	8	189.5	257.75	533	739.25	821
				L858R	13	115	340.5	639.5	870.5	5702.5
				NO	21	128	323.5	470	706.5	1922.5
egfr_181_200	0.764	0.5585	0.5427	746DEL	8	57	82.75	157.75	223.5	265
				L858R	13	70	127.5	152.5	216	484
				NO	21	65	109	151.5	241	619.5
egfr_201_220	0.7881	0.505	0.9617	746DEL	8	0	19.25	76	167.75	629.5
				L858R	13	16.5	71	85	114	255
				NO	21	0	37	57	116	1002
egfr_221_240	0.1936	0.362	0.2359	746DEL	8	9	100.25	155.5	227	10446
				L858R	13	62.5	93	112	244	534.5
				NO	21	0	76	95.5	129	356.5
egfr_241_260	0.2663	0.4301	0.2761	746DEL	8	18.5	118	191.25	365.5	561
				L858R	13	77.5	117.5	140	287.5	989
				NO	21	0	99.5	126.5	187	328
egfr_261_280	0.3016	0.1344	0.9107	746DEL	8	0	36.75	110	160.5	193
				L858R	13	26.5	59	160	266.5	357
				NO	21	0	46.5	73.5	127	740.5
egfr_281_300	0.4919	0.7856	0.2359	746DEL	8	73	153	220	317.5	351
				L858R	13	122	204	257.5	345.5	1098.5
				NO	21	122	169.5	259.5	398	578
egfr_301_320	0.6758	0.5134	0.7244	746DEL	8	0	37.5	98.25	128	345.5
				L858R	13	0	60	90.5	135.5	331
				NO	21	0	31	62.5	98.5	1220.5
egfr_321_340	0.533	0.744	0.2622	746DEL	8	72	208.5	321.75	678	4894.5
				L858R	13	75.5	163.5	212	351	659
				NO	21	56	117	248.5	356	3067
egfr_341_360	0.7549	0.9891	0.481	746DEL	8	93	181.25	289	316.25	356
				L858R	13	85	177	228	387.5	1818.5
				NO	21	93.5	205	267.5	385.5	1007
egfr_361_380	0.1809	0.0793	0.2623	746DEL	8	182	268	519.5	593.25	748
				L858R	13	212.5	480	694	1533	3884.5
				NO	21	146.5	377	459.5	769	1442.5
egfr_381_400	0.4832	0.2947	0.8225	746DEL	8	0	28	76	100	107
				L858R	13	18	35	69	126	2168.5
				NO	21	0	24.5	51	69.5	191
egfr_401_420	0.71	0.5226	0.481	746DEL	8	35	124	368	373.75	401
				L858R	13	98	208.5	274	526	2721
				NO	21	0	172	256	432	1291
egfr_421_440	0.2652	0.1242	0.3129	746DEL	8	0	21.5	74	97.75	169
				L858R	13	18	51	117.5	206	391
				NO	21	0	42	73	115	467
egfr_441_460	0.5293	0.3839	0.3366	746DEL	8	31	115.5	282.5	367.25	473
				L858R	13	52	197	358	559	3751.5
				NO	21	5.5	174	265.5	446	1134
egfr_461_480	0.1004	0.3903	0.1144	746DEL	8	0	0	0	20.5	322
				L858R	13	0	0	0	0	25497.5
				NO	21	0	0	0	0	93
egfr_481_500	0.053	0.0172	0.7244	746DEL	8	0	36.5	65.75	137	208.5
				L858R	13	30	59.5	147	202	26064
				NO	21	0	20	55.5	109	1718.5
egfr_501_520	0.2067	0.0791	0.7486	746DEL	8	0	34.5	107.75	139	151.5
				L858R	13	0	90	120.5	205.5	417.5
				NO	21	0	50	72.5	123	207
egfr_521_540	0.6436	0.3479	0.7487	746DEL	8	106	120.25	182.75	268	332
				L858R	13	114	179	204	228.5	977
				NO	21	0	128	186	277	510
egfr_541_560	0.1723	0.0683	0.8601	746DEL	8	105.5	130.25	186.25	208	301
				L858R	13	70	173.5	309	346	656
				NO	21	0	114	143	232	638
egfr_561_580	0.6027	0.505	0.6195	746DEL	8	79	119.75	182.25	212.5	256
				L858R	13	48	115	177	220.5	3390
				NO	21	0	90	129	209	720
egfr_581_600	0.5751	0.3477	0.4514	746DEL	8	0	25.25	70.75	89.25	108
				L858R	13	24.5	45	73	179.5	274
				NO	21	0	43	69.5	91	304.5
egfr_601_620	0.9505	0.9458	0.7854	746DEL	8	71	123	181	320	575
				L858R	13	74.5	130.5	181	441	1683
				NO	21	86	134.5	175	303.5	2204.5
egfr_621_640	0.3359	0.5643	0.2718	746DEL	8	0	18	48.75	77.25	115
				L858R	13	0	18	35	44.5	610
				NO	21	0	0	28	41	130
egfr_641_660	0.814	0.8596	0.5217	746DEL	8	21	62.75	177.75	220	264.5
				L858R	13	0	36	112.5	224	593.5
				NO	21	0	56	116.5	205.5	734.5
egfr_661_680	0.4409	0.9673	0.2213	746DEL	8	0	21	201.25	390.5	429
				L858R	13	0	0	250.5	640	1761
				NO	21	0	213.5	333	527	900.5
egfr_681_700	0.2731	0.1445	0.8636	746DEL	8	0	0	0	16.5	166.5
				L858R	13	0	0	0	46	142
				NO	21	0	0	0	0	1612
egfr_701_720	0.6074	0.3249	0.8721	746DEL	8	0	7	91.75	213.5	252.5
				L858R	13	0	83	99	220	439.5
				NO	21	0	5	82	154	312
egfr_721_740	0.106	0.0361	0.7006	746DEL	8	0	40.75	62	90.25	252.5
				L858R	13	24	48	126.5	199.5	342.5
				NO	21	0	17.5	57	87.5	227
egfr_741_760	0.0253	0.0067	0.4416	746DEL	8	0	7	23.25	48.5	56
				L858R	13	12.5	30	46	86.5	222
				NO	21	0	13	20	44.5	75
egfr_761_780	0.5661	0.5494	0.5218	746DEL	8	213.5	246.5	300	408.5	903
				L858R	13	121	161.5	311.5	770	2484
				NO	21	118.5	183	245	387	11198
egfr_781_800	0.9291	0.9241	0.7487	746DEL	8	138	168.75	254	348	454.5
				L858R	13	112	202	246.5	359.5	3226.5
				NO	21	0	150	296	427.5	833
egfr_801_820	0.5498	0.4878	0.3053	746DEL	8	15	56.5	156	209.25	413
				L858R	13	58	92	183	503.5	1079.5
				NO	21	65.5	102.5	143	231.5	1485.5
egfr_821_840	0.9631	0.9025	0.8476	746DEL	8	0	63	192	754.75	1354
				L858R	13	39	85	161.5	310	712
				NO	21	0	77	132	284	2626
egfr_841_860	0.1112	0.201	0.047	746DEL	8	0	16	28.25	46	91.5
				L858R	13	0	33	76	130	376.5
				NO	21	1	31	43.5	85	156.5
egfr_861_880	0.4903	0.2947	0.3782	746DEL	8	0	5.25	27.5	69.75	95
				L858R	13	13.5	29	42	101.5	242
				NO	21	0	26.5	39	57	398
egfr_881_900	0.5093	0.2475	0.6309	746DEL	8	27	56.5	159.25	282.25	361
				L858R	13	27.5	117	156	415	629
				NO	21	0	84.5	112.5	265	535
egfr_901_920	0.4154	0.196	0.8853	746DEL	8	0	14.5	62	128.75	193
				L858R	13	0	46	60.5	209	356
				NO	21	0	25.5	45.5	84.5	204
egfr_921_940	0.6451	0.8489	0.3529	746DEL	8	7.5	66.5	118.25	155.75	800
				L858R	13	23	99	137.5	270	700
				NO	21	0	87.5	156	223	3485
egfr_941_960	0.367	0.1823	0.9872	746DEL	8	0	35	70.75	95.75	108.5
				L858R	13	0	52.5	85.5	133	1409.5
				NO	21	0	23.5	47.5	93	368
egfr_961_980	0.6065	0.5032	0.6276	746DEL	8	0	0	0	0	0
				L858R	13	0	0	0	0	0
				NO	21	0	0	0	0	481
egfr_981_1000	0.2249	0.1129	0.2443	746DEL	8	0	2.5	12.5	68.5	193.5
				L858R	13	0	0	0	7	458
				NO	21	0	0	4.5	55	633.5
egfr_1001_1021	0.1194	0.5032	0.0393	746DEL	8	0	0	0	0	5
				L858R	13	0	0	0	0	0
				NO	21	0	0	0	0	0
egfr_1021_1040	0.5261	0.6521	0.2585	746DEL	8	0	0.5	19	54	228
				L858R	13	0	0	0	38	13092.5
				NO	21	0	0	0	39	134.5
egfr_1041_1060	0.953	0.9674	0.7609	746DEL	8	118	137.25	196.75	236.5	304
				L858R	13	64	126	157	331.5	600
				NO	21	67	118.5	176	224	1031
egfr_1061_1080	0.6363	0.3684	1	746DEL	8	0	17.5	40.5	74	80.5
				L858R	13	0	22	67	72	179
				NO	21	0	23.5	37	63	494
egfr_1081_1100	0.9772	0.9643	0.8538	746DEL	8	0	0	0	0	11.5
				L858R	13	0	0	0	0	10
				NO	21	0	0	0	0	186
egfr_1101_1120	0.908	0.6623	0.8517	746DEL	8	0	0	0	2.25	11
				L858R	13	0	0	0	0	42
				NO	21	0	0	0	0	449
egfr_1121_1140	0.8691	0.6058	0.7791	746DEL	8	0	0	0	4.75	14
				L858R	13	0	0	0	0	40
				NO	21	0	0	0	0	8787.5
egfr_1141_1160	0.3498	0.2601	0.619	746DEL	8	0	0	1.5	20	40.5
				L858R	13	0	0	1	10	46
				NO	21	0	0	6	35	259
egfr_1161_1180	0.2732	0.1379	0.9107	746DEL	8	0	25.5	88.25	100.25	116
				L858R	13	4.5	42	77	123	382
				NO	21	0	22.5	49.5	80	735
egfr_1181_1200	0.2863	0.1529	0.8601	746DEL	8	0	13.5	77.5	102.5	202
				L858R	13	30.5	50	74	139	337.5
				NO	21	0	25.5	61.5	73	306.5
