# Supplementary material for: Humoral Immune Responses to EGFR-Derived Peptides Predict Progression-Free and Overall Survival of Non-Small Cell Lung Cancer Patients Receiving Gefitinib
Source: PLoS One. 2014 Jan 31;9(1):e86667. doi: 10.1371/journal.pone.0086667 (PMC3909003; doi:10.1371/journal.pone.0086667)
Supplement: Table S2 — Cox regression analysis of PFS and OS for NSCLC patients. In the Cox regression, IgG responses against 38 and 32 EGFR-derived peptides showed p-values of less than 5% for PFS and OS, respectively. When FDR was controlled at the 5% level, IgG responses against 35 and 20 peptides were identified as significant for PFS and OS, respectively. (XLSX) [file pone.0086667.s003.xlsx]

## Sheet:  Table S2
Table S2 : Cox regression analysis of PFS and OS for NSCLC patients
	PFS (log)					OS(log)
	HR	95%CI		P-value	Significance	HR	95%CI		P-value	Significance
egfr_1_20	0.55949	0.38335	0.81656	0.0026	yes	0.67035	0.461	0.97475	0.0363	no
egfr_21_40	0.97012	0.70702	1.33114	0.8509	no	0.98106	0.6926	1.38967	0.9143	no
egfr_41_60	0.20045	0.08292	0.48458	<0.001	yes	0.2817	0.13142	0.60386	0.0011	yes
egfr_61_80	0.50683	0.32086	0.80057	0.0036	yes	0.62018	0.37339	1.03009	0.065	no
egfr_81_100	0.42993	0.19259	0.95976	0.0394	no	0.36944	0.14371	0.94972	0.0387	no
egfr_101_120	0.65823	0.48814	0.88759	0.0061	yes	0.66712	0.49167	0.90518	0.0093	yes
egfr_121_140	0.66113	0.45318	0.9645	0.0317	no	0.58393	0.39396	0.86552	0.0074	yes
egfr_141_160	0.8891	0.48042	1.64542	0.7082	no	0.87468	0.48729	1.57001	0.6537	no
egfr_161_180	0.2693	0.09994	0.72567	0.0095	yes	0.31732	0.10719	0.93943	0.0382	no
egfr_181_200	0.15912	0.04406	0.57468	0.005	yes	0.10242	0.02309	0.4543	0.0027	yes
egfr_201_220	0.76015	0.46134	1.25248	0.2818	no	0.71325	0.43323	1.17424	0.184	no
egfr_221_240	0.33553	0.18811	0.59849	<0.001	yes	0.32237	0.17898	0.58064	<0.001	yes
egfr_241_260	0.37272	0.22071	0.62945	<0.001	yes	0.45242	0.27384	0.74748	0.002	yes
egfr_261_280	0.49807	0.34202	0.72533	<0.001	yes	0.55344	0.38363	0.79842	0.0016	yes
egfr_281_300	0.26474	0.09797	0.71538	0.0088	yes	0.2287	0.07068	0.73997	0.0138	yes
egfr_301_320	0.54671	0.3699	0.80805	0.0025	yes	0.60918	0.41399	0.8964	0.0119	yes
egfr_321_340	0.46727	0.20164	1.08285	0.076	no	0.58729	0.24028	1.43544	0.2431	no
egfr_341_360	0.37853	0.15723	0.91127	0.0302	no	0.32401	0.10886	0.96442	0.0429	no
egfr_361_380	0.42569	0.1475	1.22862	0.1143	no	0.27414	0.07492	1.00305	0.0505	no
egfr_381_400	0.51716	0.33703	0.79356	0.0025	yes	0.5629	0.3713	0.85335	0.0068	yes
egfr_401_420	0.30237	0.1426	0.64112	0.0018	yes	0.42279	0.21009	0.85082	0.0158	yes
egfr_421_440	0.53752	0.34018	0.84934	0.0078	yes	0.5781	0.3671	0.91039	0.018	no
egfr_441_460	0.53837	0.27748	1.04456	0.0671	no	0.58353	0.2838	1.19983	0.143	no
egfr_461_480	0.48021	0.28985	0.79558	0.0044	yes	0.57242	0.34022	0.9631	0.0356	no
egfr_481_500	0.44133	0.28475	0.68402	<0.001	yes	0.5247	0.35344	0.77895	0.0014	yes
egfr_501_520	0.62682	0.41771	0.94062	0.0241	yes	0.68029	0.44987	1.02873	0.0679	no
egfr_521_540	0.05852	0.01614	0.21213	<0.001	yes	0.14955	0.05019	0.44564	0.0006	yes
egfr_541_560	0.20062	0.05947	0.67683	0.0096	yes	0.34612	0.1348	0.88872	0.0274	no
egfr_561_580	0.2738	0.0943	0.79504	0.0172	yes	0.32812	0.12548	0.85803	0.0231	no
egfr_581_600	0.56831	0.36458	0.88588	0.0126	yes	0.57908	0.37933	0.88402	0.0114	yes
egfr_601_620	0.31867	0.13673	0.74274	0.0081	yes	0.28835	0.09707	0.85653	0.0252	no
egfr_621_640	0.63174	0.42839	0.9316	0.0205	yes	0.72342	0.4988	1.0492	0.0879	no
egfr_641_660	0.60719	0.41778	0.88246	0.0089	yes	0.67837	0.44391	1.03668	0.0729	no
egfr_661_680	0.90286	0.70651	1.15379	0.4141	no	0.91437	0.6875	1.2161	0.5384	no
egfr_681_700	0.95582	0.67739	1.34868	0.797	no	0.89201	0.63086	1.26126	0.5179	no
egfr_701_720	0.65108	0.48281	0.878	0.0049	yes	0.60111	0.43392	0.8327	0.0022	yes
egfr_721_740	0.33452	0.20074	0.55744	<0.001	yes	0.36637	0.22089	0.60767	<0.001	yes
egfr_741_760	0.70275	0.41046	1.20317	0.1985	no	0.70306	0.41351	1.19538	0.1933	no
egfr_761_780	1.00332	0.39411	2.55426	0.9945	no	1.31942	0.54256	3.20863	0.541	no
egfr_781_800	0.32511	0.12255	0.86245	0.024	yes	0.40028	0.16766	0.95566	0.0392	no
egfr_801_820	0.4865	0.19493	1.21418	0.1226	no	0.60723	0.23136	1.59373	0.3109	no
egfr_821_840	0.59305	0.41377	0.85001	0.0044	yes	0.63635	0.45604	0.88796	0.0078	yes
egfr_841_860	0.7045	0.43933	1.12974	0.146	no	0.74029	0.43365	1.26377	0.2704	no
egfr_861_880	0.8898	0.52324	1.51316	0.6665	no	0.88307	0.52841	1.47576	0.6351	no
egfr_881_900	0.17441	0.07289	0.4173	<0.001	yes	0.20645	0.09275	0.45955	<0.001	yes
egfr_901_920	0.51476	0.3422	0.77433	0.0014	yes	0.62207	0.41539	0.93158	0.0212	no
egfr_921_940	0.66459	0.35164	1.25607	0.2084	no	0.69515	0.38019	1.27102	0.2376	no
egfr_941_960	0.57641	0.38057	0.87302	0.0093	yes	0.73678	0.48252	1.12501	0.1572	no
egfr_961_980	0.82945	0.48076	1.43106	0.5016	no	1.14389	0.66502	1.96759	0.6271	no
egfr_981_1000	0.81891	0.58254	1.1512	0.2503	no	0.75535	0.53741	1.06167	0.1062	no
egfr_1001_1021	1.1308	0.25946	4.92823	0.87	no	1.30192	0.21568	7.85899	0.7736	no
egfr_1021_1040	0.9804	0.72492	1.32591	0.8977	no	1.02013	0.73453	1.41677	0.9053	no
egfr_1041_1060	0.22192	0.07573	0.65029	0.0061	yes	0.13486	0.03308	0.54978	0.0052	yes
egfr_1061_1080	0.61148	0.39749	0.94066	0.0252	yes	0.81693	0.53722	1.24229	0.3444	no
egfr_1081_1100	1.4317	0.8548	2.39793	0.1726	no	1.13688	0.68184	1.89561	0.6229	no
egfr_1101_1120	1.01285	0.65523	1.56567	0.9542	no	0.94185	0.59961	1.47945	0.7949	no
egfr_1121_1140	1.152	0.81298	1.6324	0.4262	no	0.76883	0.49955	1.18326	0.2321	no
egfr_1141_1160	1.02019	0.71419	1.4573	0.9125	no	1.07787	0.73172	1.58779	0.7044	no
egfr_1161_1180	0.60488	0.38615	0.9475	0.0281	yes	0.64249	0.41444	0.99602	0.048	no
egfr_1181_1200	0.44741	0.29694	0.67413	<0.001	yes	0.51357	0.34269	0.76966	0.0012	yes
